# Supplementary material for: Contrasting Changes Caused by Drought and Submergence Stresses in Bermudagrass (Cynodon dactylon)
Source: Front Plant Sci. 2015 Nov 10;6:951. doi: 10.3389/fpls.2015.00951 (PMC4639625; doi:10.3389/fpls.2015.00951)
Supplement: Table S2 — Quantitive value mg per g F.W. [file Table2.XLSX]

## Sheet: Quantitive value mg per g F.W. 
		Control		Drought		Submergence
	mg/g FW	Aver	SD	Aver	SD	Aver	SD
Amino acids	alanie	0.00882425	0.0658713	0.0975888	0.0107083	0.0591697	0.0187073
Amino acids	valine	0.00438273	0.0220383	0.0295213	0.00394055	0.115675	0.0369464
Amino acids	leucine	N. D.	N. D.	N. D.	N. D.	0.0776071	0.0281169
Amino acids	isoleucine	N. D.	N. D.	N. D.	N. D.	0.0364849	0.00329257
Amino acids	threonine	0.00112079	0.00843775	0.0475502	0.008468	0.0244362	0.00317438
Amino acids	glycine	0.0153459	0.0362875	0.121098	0.0134418	0.0172297	0.0130222
Amino acids	serine	0.000988238	0.0164932	0.0627387	0.00764064	0.0449123	0.00217494
Amino acids	methionine	N. D.	N. D.	N. D.	N. D.	0.0249801	0.00227044
Amino acids	aspartic acid	0.0045918	0.0747998	0.0611304	0.00233091	0.122273	0.00458985
Amino acids	proline	0.0240951	0.123714	0.460497	0.0424877	0.149068	0.0120281
Amino acids	norvaline	0.0070323	0.0402949	0.0550764	0.00878617	N. D.	N. D.
Amino acids	glutamic acid	0.0168082	0.146268	0.149128	0.0161954	0.0784717	0.0135196
Amino acids	asparagine	0.0116368	0.343651	0.470603	0.0486588	0.356943	0.036779
Amino acids	lysine	0.00234049	0.0987944	0.145571	0.0172754	0.103847	0.0145264
Amino acids	tyrosine	0.00270408	0.0677347	0.0887707	0.00442497	0.0603262	0.00614069
Sugars	xylose/arabinose	0.00413963	0.064284	0.0770919	0.00275726	0.0707155	0.00841221
Sugars	ribose	0.00960787	0.104299	0.114529	0.00863285	0.104688	0.00285603
Sugars	fructose	0.128344	1.35489	1.59637	0.160087	0.120613	0.0102751
Sugars	glucose	0.0364725	0.757452	0.798476	0.0806543	0.216499	0.0360921
Sugars	talose	0.212401	5.74275	5.75982	0.467979	0.140818	0.00980499
Sugars	galactose	1.37532	1.87385	0.331601	0.0629646	0.236104	0.0220776
Sugars	lactose	0.310978	0.41752	0.0719573	0.00390931	0.0305581	0.00243812
Sugars	sorbose	0.0109147	0.10613	0.427594	0.0768101	N. D.	N. D.
Sugars	galactophyranose	0.00642859	0.0443187	0.0906663	0.0151771	0.0348701	0.00517296
Sugars	lactulose	0.00155203	0.0335816	0.081727	0.00788957	0.012178	0.000727442
Sugars	sucrose	0.0235761	2.11395	3.07928	0.102633	1.34824	0.0407897
Sugars	cellobiose	0.0077293	0.0905806	0.0667782	0.00040404	0.036264	0.00134791
Sugars	melibiose	0.0469224	1.53945	1.58459	0.0940257	0.37155	0.0424379
Sugars	maltose	0.00702739	0.0905806	0.0673328	0.000820989	0.036264	0.000701586
Organic acids	propanoic acid	0.0160907	0.0942323	0.192595	0.0170826	0.0982371	0.00969806
Organic acids	ethanedioic acid	0.00393459	0.031278	0.0452184	0.00225056	0.0445846	0.00302639
Organic acids	butanoic acid	0.00716477	0.0607195	0.488792	0.648138	0.0188026	0.00272282
Organic acids	threonic acid	0.00983577	0.100479	0.101889	0.0149706	N. D.	N. D.
Organic acids	pentanedioic acid	0.00399155	0.0356878	0.156231	0.240568	N. D.	N. D.
Sugar alcohols	glycerol	0.0448258	0.249269	0.259579	0.0300977	0.116771	0.00243645
Sugar alcohols	inositol	0.000968777	0.0144315	0.020963	0.00426816	0.00994172	0.000338017
Fatty acid	octadecanoic acid	0.00813009	0.134213	0.18238	0.013845	0.100893	0.00969955
Fatty acid	Hexadecanoic acid	0.0083266	0.0450513	0.077742	0.00561977	0.0373664	0.00427647
Others	phosphoric acid	0.00859299	0.0631697	0.0657501	0.00469154	0.0566154	0.00563819
Others	Myc-inositol	0.034209	0.328993	0.56864	0.0441242	0.122551	0.00460613
N. D.: not detective
