# Supplementary material for: Contrasting Changes Caused by Drought and Submergence Stresses in Bermudagrass (Cynodon dactylon)
Source: Front Plant Sci. 2015 Nov 10;6:951. doi: 10.3389/fpls.2015.00951 (PMC4639625; doi:10.3389/fpls.2015.00951)
Supplement: Table S3 — Comparison of the proteomic results with the previous research (Shi et al., 2014). [file Table3.XLSX]

## Sheet: Sheet1
Comparison of the proteomic results with the previous research (Shi et al., 2014).
Spot No.	Protein ID	Previous Spot No.	Previous Protein ID	Accession	Log2 Yu-Dr vs. Yu-Con-leaf		Homologous protein
					Previous results	Current results
4	2308	19	2208	gi|256708477	2.02857	2.92	Chitinase
11	3902	17	2715	gi|357167236	2.37037	4.67833	RuBisCO large subunit-binding protein
15	4405	29	3402	gi|255561530	1.21748	2.8678	Adenylate kinase
23	4922	21	3704	gi|150035719	1.49825	2.98557	ATP synthase
24	5103	23	4105	gi|2624326	1.37521	3.1083	Glycine-rich protein 1
40	6810	14	4534	gi|115448091	2.44767	-1.53705	Phosphoribulokinase (PRK)
51	7207	2	7112	gi|301073308	2.07925	1.97188	Cu/Zn superoxide dismutase
52	7306	22	6212	HSP7M_PEA	1.44874	3.24999	Heat shock 70 kDa protein
55	7804	32	6506	gi|20143564	0.969626	3.04584	ATPase alpha subunit
59	8003	18	9017	gi|339759470	2.12359	-10.3088	RuBisCO small subunit protein
66	8711	15	7504	MDHM_CITLA	2.40336	1.69456	Malate dehydrogenase
71	8814	26	8504	gi|225431124	1.35614	-3.21413	Ferredoxin--NADP reductase
74	5814	6	6115	UCRIA_ORYSJ	0.509992	-8.13232	Cytochrome b6-f complex iron-sulfur subunit
75	6207	34	6214	gi|290586402	-0.47529	-6.16253	RuBisCO large subunit
77	8209	11	8206	gi|388564565	3	-1.01847	Cytochrome b6-f complex iron-sulfur subunit
79	5905	16	4704	gi|187830110	2.38702	-0.924066	Filamentation temperature-sensitive H2B
